# Supplementary material for: Time to intubate with an innovative intubation device: a dual-center randomized crossover non-inferiority simulation study
Source: Int J Emerg Med. 2026 Apr 11;19:98. doi: 10.1186/s12245-026-01208-y (PMC13077913; doi:10.1186/s12245-026-01208-y)
Supplement: Supplementary file 2 — Supplementary Material 2 [file 12245_2026_1208_MOESM2_ESM.xlsx]

## Sheet: Supplementary Table S2
		n	FID mean	ET+stylet mean	Paired diff (FID−ET)	95% CI (diff)
Group G1	Time to airway protection [T2] (s)	30	10.4333	10.6333	-0.2	[-2.33, 1.93]
	Glottic view to airway protection [DT2] (s)	30	6.36667	6.9	-0.533333	[-2.56, 1.49]
	Time to ventilation [T3] (s)	30	28	15.3	12.7	[10.13, 15.27]
	First-pass success (%)	30	100	100	0	[0.0, 0.0]
	Tooth damage (%)	30	0	3.33333	-3.33333	[-9.9, 3.2]
Group G2	Time to airway protection [T2] (s)	30	13.5333	16.8	-3.26667	[-7.63, 1.10]
	Glottic view to airway protection [DT2] (s)	30	8.13333	9.83333	-1.7	[-5.11, 1.71]
	Time to ventilation [T3] (s)	30	33.9	22.1	11.8	[7.44, 16.16]
	First-pass success (%)	30	96.6667	90	6.66667	[-6.4, 19.7]
	Tooth damage (%)	30	16.6667	23.3333	-6.66667	[-19.7, 6.4]
Group G3	Time to airway protection [T2] (s)	30	15.8333	14.6667	1.16667	[-0.50, 2.83]
	Glottic view to airway protection [DT2] (s)	30	9.33333	8.53333	0.8	[-0.28, 1.88]
	Time to ventilation [T3] (s)	30	39.0667	21.3333	17.7333	[14.51, 20.96]
	First-pass success (%)	30	93.3333	93.3333	0	[-9.4, 9.4]
	Tooth damage (%)	30	6.66667	16.6667	-10	[-20.9, 0.9]
Sequence A: FID first	Time to airway protection [T2] (s)	45	13.8889	13.5333	0.355556	[-1.78, 2.49]
	Glottic view to airway protection [DT2] (s)	45	8.26667	8.04444	0.222222	[-1.28, 1.72]
	Time to ventilation [T3] (s)	45	34.6444	19.1333	15.5111	[12.76, 18.26]
	First-pass success (%)	45	97.7778	97.7778	0	[-6.2, 6.2]
	Tooth damage (%)	45	11.1111	13.3333	-2.22222	[-6.6, 2.1]
Sequence B: ET+stylet first	Time to airway protection [T2] (s)	45	12.6444	14.5333	-1.88889	[-4.61, 0.83]
	Glottic view to airway protection [DT2] (s)	45	7.62222	8.8	-1.17778	[-3.48, 1.12]
	Time to ventilation [T3] (s)	45	32.6667	20.0222	12.6444	[9.63, 15.66]
	First-pass success (%)	45	95.5556	91.1111	4.44444	[-4.3, 13.2]
	Tooth damage (%)	45	4.44444	15.5556	-11.1111	[-22.3, 0.1]
Supplementary Table S2 Detailed paired results for T2 (and other prespecified outcomes, if included) stratified by experience group (G1–G3) and by randomization sequence (Sequence A: FID first; Sequence B: ET+stylet first), including n, paired mean difference (FID − ET+stylet)
